# Supplementary material for: Digital Twin and Artificial Intelligence Technologies to Assess the Type IA Endoleak
Source: Bioengineering (Basel). 2025 Dec 19;13(1):1. doi: 10.3390/bioengineering13010001 (PMC12837158; doi:10.3390/bioengineering13010001)
Supplement: Supplementary file 1 [file bioengineering-13-00001-s001.zip]

Archive with 3 entries (3 files):
- Table S1-After matching.xlsx
- Table S2-Before matching.xlsx
- Table S3-PSM characteristics.xlsx
