# Supplementary material for: Digital Twin and Artificial Intelligence Technologies to Assess the Type IA Endoleak
Source: Bioengineering (Basel). 2025 Dec 19;13(1):1. doi: 10.3390/bioengineering13010001 (PMC12837158; doi:10.3390/bioengineering13010001)
Supplement: Supplementary file 1 [file bioengineering-13-00001-s001.zip › Table S1-After matching.xlsx]

## Sheet: EVAR
No	Matching	Op day	ID	Name	Endoleak	Neck thrombus	Conical	Hostile	Neck length	Neck angle	Neck diameter	Gender	Age	BMI	HTN	DM	IHD	COPD	CRF=CKD (Cr>=2.0)	CRF on HD	CVA	carotid artery dz	hypercholesterol	smoking
1	1	2009-06-02	01771937	P1	0	0	0	0				0	98	23.5304	0	0	0	0	0	0	0	0	0	0
2	1	2010-04-19	02519245	P2	0	0	0	0	17	27	19	0	77	29.1749	1	1	0	0	1	0	0	0	0	1
3	1	2010-06-26	02214279	P3	0	0	0	0	42	45	16	0	74	25.1496	1	0	1	0	0	0	0	1	0	0
4	1	2010-10-08	02817618	P4	0	0	0	0				0	74	22.7615	1	0	0	0	0	0	1	0	0	1
5	1	2011-09-16	03400924	P5	0	0	0	0				0	51	25.4327	0	0	0	0	0	0	0	0	0	0
6	1	2012-12-28	00828656	P6	0	1	0	1	43	20	17	0	69	23.255	1	0	0	1	0	0	1	0	0	0
7	1	2013-11-06	04647643	P7	0	0	0	0	56		15	1	53	23.1247	1	0	0	0	0	0	0	0	0	0
8	1	2014-01-02	01383583	P8	0	0	0	0	24	50	18	0	74	19.9219	1	0	0	0	0	0	0	0	1	0
9	1	2014-10-14	04436178	P9	0	1	1	1	7	11	22	0	75	19.5918	1	0	0	0	1	0	1	0	0	0
10	1	2014-10-17	01165192	P10	0	0	0	1	16	63	19	1	80	25.9181	1	0	0	0	0	0	0	0	0	0
11	1	2015-02-24	04194253	P11	0	0	0	0				0	52	27.9155	1	1	0	0	0	1	0	0	0	0
12	1	2015-03-14	05493525	P12	0	1	0	1	31	66	20	1	80	19.1289	1	0	0	0	0	0	0	0	0	0
13	1	2015-09-22	05294168	P13	0	0	0	0	18	25	22	0	88	26.1961	1	1	0	0	0	0	1	0	0	0
14	1	2016-02-11	05922841	P14	0	0	0	1	16	85	20	0	69		1	0	1	0	0	1	0	0	0	0
15	1	2017-11-08	06939882	P15	0	0	0	0				0	82	23.6328	1	0	0	0	0	0	0	0	0	0
16	1	2017-12-26	03198667	P16	0	0	0	0				0	88	15.6444	1	0	0	0	0	0	0	0	1	0
17	1	2018-06-27	07341021	P17	1	0	1	1	32	70	22	1	79	27.2109	1	0	0	0	0	0	0	0	0	0
18	0	2018-07-23	04051726	P18	1	0	0	1	42	90	21	0	72	15.3697	1	0	0	0	0	0	0	0	0	0
19	1	2018-08-08	07405318	P19	0	0	0	1	8	22	24	0	75	26.8136	1	0	0	0	0	0	0	0	0	0
20	1	2018-08-29	07440155	P20	0	0	0	0	24	45	22	1	83	25.711	0	1	0	0	0	0	0	0	0	0
21	1	2018-11-28	07599675	P21	0	0	1	1	55	60	42	0	77	26.0617	0	0	0	0	0	0	0	0	0	0
22	1	2019-02-07	06547615	P22	0	0	0	1	17	60	18	0	80	19.2635	0	0	1	0	0	0	0	0	0	0
23	1	2019-03-14	03894003	P23	0	0	0	0	26	19	33	0	77	26.1268	1	0	1	0	0	0	0	0	0	0
24	1	2019-06-18	03446937	P24	0	0	0	0	30	10	21	0	77	25.0036	0	0	0	0	0	0	1	0	1	0
25	1	2019-08-06	00235448	P25	0	0	0	0	64	16	25	0	82	26.329	0	0	0	0	0	0	0	0	1	0
26	1	2019-10-04	07816262	P26	0	0	0	1	10	40	22	0	82	23.5294	0	0	0	0	0	0	1	0	0	0
27	1	2019-11-13	08261546	P27	0	1	1	1	60	16	32	0	77	21.2111	1	0	0	0	0	0	0	0	0	0
28	1	2020-01-14	03666145	P28	0	0	0	0	32	30	27	1	89	15.0602	1	0	0	0	0	0	0	0	0	0
29	1	2020-05-08	04808768	P29	0	0	0	1	36	64	18	1	70	18.9465	1	0	0	0	0	0	1	0	0	0
30	0	2020-07-07	03026749	P30	1	0	0	1	53	115	21	1	87	19.949	1	0	0	0	0	0	0	0	0	0
31	1	2020-07-10	08602736	P31	0	0	1	1	25	89	15	0	77	25.8166	1	0	0	0	0	0	0	0	0	0
32	1	2020-11-04	08724005	P32	0	0	0	1	11	60	22	0	80	23.5294	1	0	1	0	0	0	0	0	0	0
33	0	2020-12-08	00519814	P33	1	0	0	1	36	107	17	1	82	15.6856	1	0	0	0	0	0	1	0	0	1
34	1	2021-04-09	08805235	P34	0	0	0	0				0	86		1	0	1	0	0	0	0	0	0	1
35	1	2021-04-13	09028499	P35	0	0	0	1	48	76	22	0	84	22.6003	0	0	0	0	0	0	0	0	0	1
36	1	2021-04-21	08971491	P36	0	0	0	0	33	32	19	0	82	20.5997	1	0	0	0	0	0	1	0	0	1
37	1	2021-10-13	02809817	P37	0	0	0	0				1	85	27.485	1	1	0	0	0	0	0	0	1	1
38	1	2021-12-27	04430702	P38	0	0	1	1	11	69	21	0	84	23.3069	1	0	0	0	0	0	1	0	0	1
39	1	2022-01-26	09446213	P39	0	0	0	0				0	93	24.9937	1	0	0	0	1	0	0	0	0	1
40	1	2022-02-08	09539026	P40	1	0	0	1	8	86	24	1	87		1	1	0	0	0	0	0	0	1	1
41	1	2022-06-17	03105523	P41	0	0	1	1	53	51	23	0	82	27.5551	1	0	1	0	0	0	1	1	0	1
42	1	2022-06-21	09772265	P42	0	0	0	1	7	26		1	87	22.2	1	0	0	0	0	0	0	0	0	1
43	0	2022-06-27	09646505	P43	0	0	0	0	44	5	21	0	53	32.4557	1	0	0	0	0	0	1	0	0	1
44	1	2022-08-19	09585387	P44	0	1	1	1	29	33	22	0	82	24.4667	0	0	0	0	0	0	0	0	0	1
45	1	2022-10-07	09494949	P45	0	1	1	1	33	38	18	0	72	29.0814	1	0	1	0	0	0	0	0	0	1
46	0	2023-01-03	00618403	P46	0	0	0	1	30	88	20	0	77	26.3107	1	0	1	0	0	0	1	1	0	1
47	1	2023-01-09	03258583	P47	0	0	1	1	15	47	19	1	87	16.3161	0	0	0	0	0	0	0	0	0	1
48	0	2023-05-26	02491875	P48	0	0	0	0	53	33	24	0	86	21.2953	1	0	0	0	0	0	0	0	1	1
49	0	2023-11-17	10436597	P49	0	0	1	1	23	11	21	0	75	19.3698	1	0	0	0	0	0	0	0	0	1
50	0	2023-11-27	06251672	P50	0	0	0	0	37	25	20	0	82	26.1719	1	0	0	1	0	0	0	0	0	1
51	0	2024-01-18	10499128	P51	0	0	1	1	33	25	26	0	81	28.6587	1	0	0	1	0	0	0	0	0	1
52	1	2024-02-22	07248615	P52	0	0	0	0				0	88	19.0311	1	0	1	1	0	0	0	0	0	1
53	1	2024-02-22	10517846	P53	0	1	1	1				0	84	18.6709	0	0	1	1	0	0	1	0	0	1
54	1	2024-03-26	07239178	P54	0	0	1	1				0	66	21.8724	1	1	0	0	0	0	0	0	0	1
55	0	2024-04-19	01202922	P55	0	0	0	0				0	77	23.218	0	0	0	0	0	0	0	0	1	1
56	0	2024-10-29	02962562	P56	0	0	0	0				0	88	25.2174	1	0	0	0	0	0	0	0	0	1
57	0	2024-11-19	04984105	P57	0	0	0	0				1	85	18.2222	1	1	0	0	0	0	0	0	0	1
58	0	2024-12-10	08528012	P58	1	0	1	1				0	81	23.4019	1	0	0	0	0	1	0	0	0	1
59	0	2024-12-10	10386813	P59	1	0	1	1				0	81	23.2058	1	0	0	0	1	0	0	0	1	1
60	0	2025-01-10	08910701	P60	0	0	0	0				1	72	22.2656	1	0	0	0	0	0	0	0	0	1
