# Supplementary material for: Digital Twin and Artificial Intelligence Technologies to Assess the Type IA Endoleak
Source: Bioengineering (Basel). 2025 Dec 19;13(1):1. doi: 10.3390/bioengineering13010001 (PMC12837158; doi:10.3390/bioengineering13010001)
Supplement: Supplementary file 1 [file bioengineering-13-00001-s001.zip › Table S2-Before matching.xlsx]

## Sheet: EVAR
No	Matching	Op day	ID	Name	Endoleak	Neck thrombus	Conical	Hostile	Neck length	Neck angle	Neck diameter	Gender	Age	BMI	HTN	DM	IHD	COPD	CRF=CKD (Cr>=2.0)	CRF on HD	CVA	carotid artery dz	hypercholesterol	smoking
1	1	2009-04-23	01294547	P1	0	0	0	0	45	27	25	0	73		0	0	0	0	0	0	0	0	0	0
2	1	2009-06-02	01771937	P2	0	0	0	0				0	98	23.5304	0	0	0	0	0	0	0	0	0	0
3	1	2009-06-04	01858397	P3	0	0	0	0	17	31	20	1	82		0	0	0	0	0	0	0	0	0	0
4	1	2009-06-17	01366613	P4	0	0	0	0	36	50	21	0	70		0	0	0	0	0	0	0	0	0	0
5	1	2009-07-17	00546053	P5	0	0	0	1	37	68	18	1	76		1	0	0	0	0	0	1	0	0	0
6	1	2009-10-13	02134229	P6	0	0	0	0	48	19	24	0	63	22.5878	0	0	0	0	0	0	0	0	0	0
7	1	2010-02-08	02421675	P7	0	0	0	0	68	52	21	0	75	23.0546	1	0	0	0	0	0	0	0	0	0
8	1	2010-03-05	02165084	P8	0	0	0	0				1	78	22.0741	0	0	0	0	0	0	0	0	0	0
9	1	2010-03-17	02490544	P9	0	0	1	1	27	57	31	0	71	20.9572	1	0	0	0	0	0	0	0	0	0
10	1	2010-04-07	00009137	P10	0	0	0	0	43	51	24	0	66	22.9854	1	1	0	0	1	1	0	0	0	0
11	1	2010-04-19	02519245	P11	0	0	0	0	17	27	19	0	77	29.1749	1	1	0	0	1	0	0	0	0	1
12	1	2010-06-26	02677502	P12	0	0	0	0	16	23	20	0	78		0	0	0	0	0	0	0	1	0	1
13	1	2010-06-26	02214279	P13	0	0	0	0	42	45	16	0	74	25.1496	1	0	1	0	0	0	0	1	0	0
14	1	2010-08-11	02468553	P14	0	0	0	0				0	79	18.5078	1	0	0	0	0	1	0	0	0	0
15	1	2010-10-01	00152635	P15	0	0	0	0	48	54	21	1	73		1	1	0	0	0	0	0	0	0	0
16	1	2010-10-08	02817618	P16	0	0	0	0				0	74	22.7615	1	0	0	0	0	0	1	0	0	1
17	1	2011-06-01	02894968	P17	0	0	0	0				0	75	25.2174	0	0	0	0	0	0	0	0	0	0
18	1	2011-06-27	01798995	P18	0	0	0	0	55	19	16	0	73	21.0498	1	0	0	0	0	0	0	0	0	1
19	1	2011-09-16	03400924	P19	0	0	0	0				0	51	25.4327	0	0	0	0	0	0	0	0	0	0
20	1	2011-09-21	01710417	P20	0	0	0	0	54	52	21	0	82	22.4813	1	0	0	0	0	0	0	0	0	0
21	1	2011-09-21	03496025	P21	0	0	0	0	40	53	21	0	73	22.2041	1	0	0	0	0	0	0	0	0	1
22	1	2011-12-12	03458145	P22	0	0	0	0	43	18	22	0	82	21.83	1	1	0	0	0	0	1	0	0	1
23	1	2012-02-08	03731111	P23	0	0	0	0	15	20	22	0	57		1	0	0	0	0	0	0	0	0	0
24	1	2012-07-12	04008108	P24	0	0	0	0	79	31	21	0	64	21.551	0	0	0	0	0	0	0	0	0	0
25	1	2012-10-19	03215374	P25	0	0	0	0				0	76		1	0	1	0	1	1	0	0	0	1
26	1	2012-12-28	00828656	P26	0	1	0	1	43	20	17	0	69	23.255	1	0	0	1	0	0	1	0	0	0
27	1	2013-01-11	01836951	P27	0	0	0	0	44	18	25	0	60	21.1553	1	1	0	0	1	1	0	0	0	0
28	1	2013-07-10	00207392	P28	0	0	0	0				0	90		1	0	0	0	0	0	0	0	0	0
29	1	2013-07-12	03416655	P29	0	0	0	0	60	24	20	0	58	25.2092	1	0	0	0	1	1	0	0	0	0
30	1	2013-08-27	00009785	P30	0	0	0	0	34	33	22	0	71		1	0	1	0	0	0	1	0	0	0
31	1	2013-10-18	01862881	P31	0	0	0	0	35	29	21	0	66	30.1021	0	0	1	0	0	0	0	0	0	0
32	1	2013-11-06	04647643	P32	0	0	0	0	56		15	1	53	23.1247	1	0	0	0	0	0	0	0	0	0
33	1	2013-12-20	00753769	P33	0	0	0	1	27	63	22	0	65	24.3141	1	0	0	0	0	0	0	0	0	0
34	1	2014-01-02	01383583	P34	0	0	0	0	24	50	18	0	74	19.9219	1	0	0	0	0	0	0	0	1	0
35	1	2014-04-02	04898828	P35	0	0	0	0	22	24	20	0	68	27.0842	0	0	0	0	0	0	0	0	0	1
36	1	2014-04-24	01004945	P36	0	0	0	0	18	41	19	0	76		1	0	0	0	0	0	0	0	0	0
37	1	2014-05-16	01659776	P37	0	0	0	0	28	27	22	0	89		1	0	0	0	0	0	0	0	0	0
38	1	2014-09-12	05193102	P38	0	0	0	0	53	26	15	0	78	17.5781	1	0	0	0	0	0	0	0	0	0
39	1	2014-10-14	04436178	P39	0	1	1	1	7	11	22	0	75	19.5918	1	0	0	0	1	0	1	0	0	0
40	1	2014-10-15	05241674	P40	0	0	0	0	31	37	22	0	73	24.1327	1	1	0	0	0	0	0	0	0	0
41	1	2014-10-17	01165192	P41	0	0	0	1	16	63	19	1	80	25.9181	1	0	0	0	0	0	0	0	0	0
42	1	2014-11-03	05234063	P42	0	0	0	0	23	37	19	0	74	28.1337	0	0	0	0	0	0	0	0	0	0
43	1	2014-11-11	02075777	P43	0	0	0	0	14	7	21	0	69	27.5482	1	0	0	0	0	0	0	0	0	0
44	1	2014-12-17	05206334	P44	0	0	0	1	10	60	18	0	77	19.4513	0	1	0	0	0	0	0	0	1	0
45	1	2014-12-30	04671414	P45	0	0	0	0				0	75	25.8586	1	0	0	0	0	0	0	0	1	0
46	1	2015-02-03	05414284	P46	0	0	0	0	14	12	20	0	80		1	0	0	0	0	0	0	0	0	0
47	1	2015-02-24	04194253	P47	0	0	0	0				0	52	27.9155	1	1	0	0	0	1	0	0	0	0
48	1	2015-03-06	05443909	P48	0	0	0	0	18	23	22	0	70	25.5167	1	1	1	0	0	0	0	0	0	0
49	1	2015-03-14	05493525	P49	0	1	0	1	31	66	20	1	80	19.1289	1	0	0	0	0	0	0	0	0	0
50	1	2015-03-23	05507051	P50	0	0	0	0				0	73	22.1628	1	0	0	0	0	0	0	0	0	0
51	1	2015-04-10	01318213	P51	0	0	0	0	25	42	18	1	75	24.9778	1	1	0	0	0	0	1	0	0	0
52	1	2015-06-02	01963861	P52	0	0	0	0	34	25	19	0	62	23.7335	1	0	0	0	0	0	0	0	1	0
53	1	2015-09-01	02525971	P53	0	0	0	1	9	17	23	0	71	21.2726	1	1	0	0	0	0	1	0	0	0
54	1	2015-09-22	05294168	P54	0	0	0	0	18	25	22	0	88	26.1961	1	1	0	0	0	0	1	0	0	0
55	1	2015-10-21	04698493	P55	0	0	0	0				1	76	23.2007	1	0	0	0	0	0	1	0	0	0
56	1	2015-11-04	05778856	P56	0	0	0	0	34	31	23	0	83	17.2635	1	0	0	0	0	0	0	0	0	0
57	1	2016-01-29	05754373	P57	0	0	0	0	17	13	19	0	63	23.4236	1	0	0	0	1	0	0	0	0	0
58	1	2016-02-11	05922841	P58	0	0	0	1	16	85	20	0	69		1	0	1	0	0	1	0	0	0	0
59	1	2016-03-15	05677721	P59	0	0	0	0	29	31	19	0	68	23.2815	0	0	0	0	0	0	0	0	0	0
60	1	2016-04-27	00673638	P60	0	0	0	0	58	8	20	0	80	23.4952	0	1	0	0	0	0	0	0	0	0
61	1	2016-05-11	06061632	P61	0	0	0	0	58	34	24	0	60	22.7732	1	1	0	0	0	0	0	0	0	0
62	1	2016-06-09	04689767	P62	0	0	0	0	44	22	20	0	71		0	1	0	0	0	0	1	0	0	0
63	1	2016-06-16	03200501	P63	0	0	0	0	18	50	20	0	75	22.3317	1	1	0	0	0	0	0	0	0	0
64	1	2016-06-16	06121035	P64	0	0	0	0	31	47	22	0	67		1	0	1	0	0	0	0	0	0	0
65	1	2016-06-24	00563088	P65	0	0	0	0	31	19	18	0	78	19.7599	1	0	1	0	0	0	0	0	0	0
66	1	2017-05-02	06605634	P66	0	0	0	0	51	9	18	0	78		0	0	0	0	0	0	0	0	0	0
67	1	2017-07-21	03618731	P67	0	0	0	0				0	81	21.3599	1	0	0	0	0	0	0	0	0	0
68	1	2017-07-25	00263179	P68	0	0	0	0	26	10	19	0	84	27.3988	1	0	0	0	1	0	0	0	0	0
69	1	2017-09-04	04096285	P69	0	0	0	0	19	38	25	0	75	22.4059	1	0	1	0	0	0	0	0	0	0
70	1	2017-09-06	06417008	P70	0	0	0	0	22	17	19	0	63	27.6817	1	0	0	0	0	0	0	0	1	0
71	1	2017-09-13	03703971	P71	0	0	0	0	61	38	20	0	64	30.4705	0	0	1	0	0	0	0	0	0	0
72	1	2017-10-11	05213291	P72	0	0	0	0	21	13	25	0	68	25.9909	1	0	0	1	0	0	0	0	1	0
73	1	2017-10-18	00654805	P73	0	0	0	0	23	48	22	0	79	22.3092	1	0	0	0	0	0	0	0	0	0
74	1	2017-11-08	06939882	P74	0	0	0	0				0	82	23.6328	1	0	0	0	0	0	0	0	0	0
75	1	2017-12-05	05054337	P75	0	0	0	0	14	39	21	0	69	24.7721	0	0	0	0	0	0	0	0	0	0
76	1	2017-12-06	06997803	P76	0	0	0	1	70	132	21	0	89	23.8367	0	0	0	0	0	0	0	0	0	0
77	1	2017-12-07	07008142	P77	0	0	1	1	10	59	22	1	91	16.0231	1	0	0	0	0	0	0	0	0	0
78	1	2017-12-20	04482151	P78	0	0	0	0	12	33	19	1	86	17.3484	1	0	1	0	0	0	0	0	0	0
79	1	2017-12-26	03198667	P79	0	0	0	0				0	88	15.6444	1	0	0	0	0	0	0	0	1	0
80	1	2018-01-12	02023065	P80	0	0	0	0	24	22	23	0	69	23.1206	1	0	0	0	0	0	0	0	0	0
81	1	2018-02-06	06064039	P81	1	0	0	1	10	24	21	0	60	25	0	0	0	0	0	0	1	0	1	0
82	1	2018-03-02	04019315	P82	0	0	0	0	34	21	20	0	64	22.9591	1	0	0	0	0	0	1	0	0	0
83	1	2018-03-23	06028344	P83	0	0	0	0	58	25	19	0	70	28.944	1	0	0	0	0	0	0	0	0	0
84	1	2018-04-10	07203047	P84	0	0	0	0	34	29	23	0	80	25.4754	1	1	0	0	0	0	0	0	0	0
85	1	2018-04-25	00634665	P85	0	0	1	1				0	79	27.8053	1	0	0	0	0	0	0	0	1	0
86	1	2018-05-04	00792036	P86	0	0	0	0				0	71	23.7118	1	1	1	0	0	0	0	0	0	0
87	1	2018-05-21	05223112	P87	1	0	0	1	40	84	21	0	76	19.639	1	0	0	0	0	0	1	0	0	0
88	1	2018-06-27	07341021	P88	1	0	1	1	32	70	22	1	79	27.2109	1	0	0	0	0	0	0	0	0	0
89	1	2018-07-05	07341249	P89	0	0	0	0	39	37	25	0	63	26.0197	1	0	0	0	0	0	0	0	0	0
90	1	2018-07-17	07295891	P90	0	0	0	1	10	13	21	0	64	27.0357	1	1	0	0	0	0	0	0	0	0
91	1	2018-07-20	06734014	P91	0	0	1	1	50	35	21	0	62	23.8751	1	0	0	0	0	0	0	0	0	0
92	0	2018-07-23	04051726	P92	1	0	0	1	42	90	21	0	72	15.3697	1	0	0	0	0	0	0	0	0	0
93	1	2018-08-07	05535357	P93	0	0	0	0	19	20	15	0	62	28.0257	0	0	0	1	0	0	0	0	0	0
94	1	2018-08-08	07405318	P94	0	0	0	1	8	22	24	0	75	26.8136	1	0	0	0	0	0	0	0	0	0
95	1	2018-08-29	07440155	P95	0	0	0	0	24	45	22	1	83	25.711	0	1	0	0	0	0	0	0	0	0
96	1	2018-09-11	04664239	P96	0	0	0	0	34	14	20	0	65	22.2063	0	0	0	0	0	0	0	0	0	0
97	1	2018-10-05	06676542	P97	1	0	1	1	17	98	24	0	66	25.8883	1	0	0	0	0	0	0	0	0	0
98	1	2018-10-26	04199374	P98	0	0	0	0	23	10	21	1	80	26.3585	1	0	0	0	0	0	0	0	0	0
99	1	2018-10-30	01394165	P99	0	0	1	1	9	35	23	0	64	30.854	1	0	0	0	0	0	1	0	1	0
100	1	2018-11-24	07504172	P100	0	0	0	0	40	41	25	0	63	25.3934	1	0	0	0	0	0	1	0	0	0
101	1	2018-11-28	07599675	P101	0	0	1	1	55	60	42	0	77	26.0617	0	0	0	0	0	0	0	0	0	0
102	1	2019-01-04	03819896	P102	0	0	0	0	39	40	21	0	76	23.2258	1	0	1	0	0	0	0	0	0	0
103	1	2019-01-08	07669668	P103	0	0	0	0				1	76	20.1197	1	0	0	0	0	0	0	0	0	0
104	1	2019-02-07	06547615	P104	0	0	0	1	17	60	18	0	80	19.2635	0	0	1	0	0	0	0	0	0	0
105	1	2019-02-12	07682439	P105	0	0	0	0	55	19	21	0	59	23.2294	0	0	0	0	0	0	0	0	0	0
106	1	2019-03-07	00281576	P106	0	0	0	0	26	48	27	0	71	24.841	1	1	0	0	0	0	0	0	0	0
107	1	2019-03-14	03894003	P107	0	0	0	0	26	19	33	0	77	26.1268	1	0	1	0	0	0	0	0	0	0
108	1	2019-03-22	05768132	P108	0	0	0	0	34	20	16	1	71	26.7556	0	0	0	0	0	0	0	0	0	0
109	1	2019-05-14	01697962	P109	1	0	0	0	68	20	26	0	78	24.2424	1	1	1	0	0	0	1	0	0	0
110	1	2019-06-18	03446937	P110	0	0	0	0	30	10	21	0	77	25.0036	0	0	0	0	0	0	1	0	1	0
111	1	2019-08-06	00235448	P111	0	0	0	0	64	16	25	0	82	26.329	0	0	0	0	0	0	0	0	1	0
112	1	2019-08-21	04813795	P112	1	0	1	1	4	16	18	0	90	22.2656	1	0	0	0	0	0	0	0	0	0
113	1	2019-08-23	08100866	P113	0	0	0	0	33	14	18	0	70	27.2911	1	0	0	0	0	0	0	0	0	0
114	1	2019-10-04	07816262	P114	0	0	0	1	10	40	22	0	82	23.5294	0	0	0	0	0	0	1	0	0	0
115	1	2019-10-29	08233581	P115	0	0	1	1	9	37	22	1	88	22.2222	1	0	0	0	0	0	0	0	0	0
116	1	2019-10-30	03374061	P116	0	0	0	0	23	34	21	0	76	18.3655	1	0	0	0	0	0	0	0	0	0
117	1	2019-11-06	02770115	P117	0	0	0	0	39	31	23	0	67	28.666	1	0	0	0	0	0	0	0	0	0
118	1	2019-11-13	08261546	P118	0	1	1	1	60	16	32	0	77	21.2111	1	0	0	0	0	0	0	0	0	0
119	1	2019-11-26	00479976	P119	0	0	0	0	46	44	25	0	70	25.0449	1	0	0	0	0	0	1	0	0	0
120	1	2019-12-20	02504041	P120	0	0	0	1	30	73	24	0	63	26.6299	1	0	0	1	0	0	0	0	0	0
121	1	2020-01-14	03666145	P121	0	0	0	0	32	30	27	1	89	15.0602	1	0	0	0	0	0	0	0	0	0
122	1	2020-01-28	08387275	P122	0	0	0	0	56	37	20	1	77	25.8035	1	0	0	0	0	0	0	0	1	0
123	1	2020-03-17	08436319	P123	0	0	0	0	22	38	18	0	66	24.2057	1	0	1	0	0	0	0	0	0	0
124	1	2020-04-07	02536782	P124	0	0	1	1	12	58	24	1	88	19.898	1	0	0	0	0	0	0	0	0	0
125	1	2020-04-14	07738511	P125	0	0	0	0	13	13	25	0	81	19.487	0	0	0	0	0	0	1	0	0	0
126	1	2020-04-17	08488668	P126	0	0	1	1	9	54	21	0	83	20.8117	0	0	0	0	0	0	0	0	0	0
127	1	2020-04-28	05417073	P127	0	0	0	0	13	40	22	0	81	22.5528	1	0	0	0	0	0	0	0	0	0
128	1	2020-05-08	04808768	P128	0	0	0	1	36	64	18	1	70	18.9465	1	0	0	0	0	0	1	0	0	0
129	1	2020-05-26	08555043	P129	0	0	1	1	55	18	21	0	62	22.0386	1	1	1	0	0	0	0	0	0	0
130	1	2020-05-27	05203318	P130	0	0	0	0	30	56	20	1	77	30.6122	1	0	0	1	0	0	1	0	0	0
131	1	2020-06-16	08583489	P131	0	0	0	0	24	39	21	0	65	24.3865	0	0	0	0	0	0	1	0	0	0
132	1	2020-06-19	04850667	P132	0	0	0	0	69	53	24	0	90	18.1073	0	0	0	0	0	0	0	0	0	0
133	0	2020-07-07	03026749	P133	1	0	0	1	53	115	21	1	87	19.949	1	0	0	0	0	0	0	0	0	0
134	1	2020-07-10	08602736	P134	0	0	1	1	25	89	15	0	77	25.8166	1	0	0	0	0	0	0	0	0	0
135	1	2020-07-13	08615265	P135	0	0	0	0	22	25	16	0	58	21.6441	0	0	0	0	0	0	0	0	0	0
136	1	2020-07-28	00495237	P136	0	0	0	0	24	38	23	0	84	14.1414	1	0	0	0	0	0	1	0	0	0
137	1	2020-09-18	04349081	P137	0	0	0	0	28	9	22	0	61	30.7374	1	1	1	0	0	0	0	0	0	0
138	1	2020-11-04	08724005	P138	0	0	0	1	11	60	22	0	80	23.5294	1	0	1	0	0	0	0	0	0	0
139	1	2020-11-13	04463017	P139	0	0	0	0	27	39	16	0	65	23.4236	1	0	1	0	0	0	0	0	0	0
140	1	2020-11-19	05903498	P140	1	0	0	1	5	90	20	1	88	19.433	1	0	0	0	0	0	0	0	0	0
141	0	2020-12-08	00519814	P141	1	0	0	1	36	107	17	1	82	15.6856	1	0	0	0	0	0	1	0	0	1
142	1	2020-12-09	03835564	P142	0	0	1	1	10	19	22	0	64	22.7732	0	0	0	0	0	0	0	0	0	1
143	1	2020-12-24	06332494	P143	0	1	0	1	35	50	29	0	85	23.067	1	0	1	0	0	0	1	0	0	1
144	1	2021-02-19	08794895	P144	0	1	0	1	31	14	25	0	73	26.9896	1	0	0	0	0	0	0	0	0	1
145	1	2021-02-26	01821467	P145	0	0	0	0	61	0	20	0	72	21.5924	1	1	1	0	0	0	0	0	1	1
146	1	2021-04-09	08805235	P146	0	0	0	0				0	86		1	0	1	0	0	0	0	0	0	1
147	1	2021-04-12	04434421	P147	0	0	0	0	30	21	20	0	73	19.2762	1	1	0	0	0	0	0	0	0	1
148	1	2021-04-13	09028499	P148	0	0	0	1	48	76	22	0	84	22.6003	0	0	0	0	0	0	0	0	0	1
149	1	2021-04-20	09046667	P149	1	0	0	0				1	80	16.1049	1	0	0	0	0	0	0	0	0	1
150	1	2021-04-21	08971491	P150	0	0	0	0	33	32	19	0	82	20.5997	1	0	0	0	0	0	1	0	0	1
151	1	2021-04-23	04490185	P151	1	0	0	0				1	74	22.1077	1	0	0	0	0	0	1	0	0	1
152	1	2021-05-12	05874326	P152	0	0	0	0	33	53	21	0	68	29.2738	1	0	0	0	0	0	0	0	0	1
153	1	2021-09-03	09136769	P153	0	0	0	0	23	45	17	0	69	23.4347	0	1	1	0	0	0	0	0	0	1
154	1	2021-09-17	08206802	P154	0	0	0	0	14	8	18	0	64	31.5337	1	0	0	0	0	0	0	0	1	1
155	1	2021-10-13	02809817	P155	0	0	0	0				1	85	27.485	1	1	0	0	0	0	0	0	1	1
156	1	2021-10-19	08427192	P156	0	0	0	0	32	8.6	19	0	59	30.1686	0	0	0	0	0	0	0	0	0	1
157	1	2021-11-15	08427348	P157	0	0	0	0	28	37	19	1	77	34.0408	1	1	0	0	0	0	0	0	1	1
158	1	2021-12-27	04430702	P158	0	0	1	1	11	69	21	0	84	23.3069	1	0	0	0	0	0	1	0	0	1
159	1	2022-01-04	01816296	P159	0	0	0	0	30	55	21	0	83	29.2357	1	1	1	0	0	0	1	0	0	1
160	1	2022-01-25	09444361	P160	0	0	0	0	15	33	19	1	74		0	0	0	0	0	0	0	0	1	1
161	1	2022-01-26	09446213	P161	0	0	0	0				0	93	24.9937	1	0	0	0	1	0	0	0	0	1
162	1	2022-02-07	08602235	P162	0	0	0	0	28	54	18	0	83	20.061	0	0	1	0	0	0	0	0	0	1
163	1	2022-02-08	09539026	P163	1	0	0	1	8	86	24	1	87		1	1	0	0	0	0	0	0	1	1
164	1	2022-02-18	08243837	P164	0	0	0	0	42	5	20	0	66	23.6266	1	0	0	0	0	0	0	0	1	1
165	1	2022-04-15	00714346	P165	0	0	0	1	45	60	16	0	76	17.3995	0	0	0	0	0	0	0	0	0	1
166	1	2022-05-24	09718341	P166	0	1	0	1	44	38	23	0	79	29.6507	1	1	1	0	0	0	0	0	1	1
167	1	2022-05-24	03558622	P167	1	0	0	0	49	33	24	0	83	23.8424	1	1	1	1	0	0	0	1	0	1
168	1	2022-05-27	02050908	P168	0	0	0	0	47	37	19	0	70		0	0	1	0	0	0	1	0	0	1
169	1	2022-05-27	03782553	P169	1	0	0	0	12	41	20	0	89	19.6728	1	0	1	1	0	0	0	0	0	1
170	1	2022-05-30	09723355	P170	0	0	0	0	25	30	21	0	83	28.0404	1	0	0	0	1	0	0	0	0	1
171	1	2022-06-13	03102565	P171	0	0	0	0	25	39	21	0	80	15.3213	0	1	1	0	0	0	1	0	0	1
172	1	2022-06-17	03105523	P172	0	0	1	1	53	51	23	0	82	27.5551	1	0	1	0	0	0	1	1	0	1
173	1	2022-06-21	09772265	P173	0	0	0	1	7	26		1	87	22.2	1	0	0	0	0	0	0	0	0	1
174	0	2022-06-27	09646505	P174	0	0	0	0	44	5	21	0	53	32.4557	1	0	0	0	0	0	1	0	0	1
175	1	2022-08-12	09827407	P175	0	0	0	0	57	30	24	0	71	33.4622	1	0	0	0	0	0	0	0	0	1
176	1	2022-08-19	09585387	P176	0	1	1	1	29	33	22	0	82	24.4667	0	0	0	0	0	0	0	0	0	1
177	1	2022-10-07	04120627	P177	0	0	0	0	33	48	20	0	74	18.7889	0	0	1	0	0	0	0	0	1	1
178	1	2022-10-07	09494949	P178	0	1	1	1	33	38	18	0	72	29.0814	1	0	1	0	0	0	0	0	0	1
179	1	2022-11-29	00244895	P179	0	0	0	0	80	0	20	0	70	25.8468	0	0	0	0	0	0	0	0	0	1
180	1	2022-12-02	00323025	P180	0	0	0	0	40	0	17	0	73	27.8876	1	0	1	0	0	0	0	0	0	1
181	1	2022-12-06	02220513	P181	0	0	1	1	18	75	20	1	81	18.0416	1	0	0	0	0	0	0	0	0	1
182	1	2023-01-02	00020406	P182	0	0	1	1	14	0	23	0	78	24.0506	1	0	0	0	0	0	0	0	0	1
183	0	2023-01-03	00618403	P183	0	0	0	1	30	88	20	0	77	26.3107	1	0	1	0	0	0	1	1	0	1
184	1	2023-01-09	03258583	P184	0	0	1	1	15	47	19	1	87	16.3161	0	0	0	0	0	0	0	0	0	1
185	1	2023-01-30	09462573	P185	0	0	1	1	26	21	18	0	76	19.6521	1	1	0	0	0	0	0	0	0	1
186	1	2023-02-01	04028016	P186	0	0	0	0	38	34	21	0	75	24.977	0	1	0	0	0	0	1	0	1	1
187	1	2023-02-27	09513044	P187	0	0	0	0	48	32	23	0	66	30.1273	1	0	1	0	1	1	0	0	0	1
188	1	2023-03-07	00298584	P188	0	0	1	1	21	20	24	0	77	31.2592	1	1	1	1	0	0	0	0	0	1
189	1	2023-03-20	06072903	P189	0	0	0	0	51	34	19	0	68	34.2063	1	0	0	0	0	0	0	0	0	1
190	1	2023-04-07	01020075	P190	0	0	0	0	39	32	21	0	75	25.1726	1	0	0	0	0	0	1	0	0	1
191	0	2023-05-26	02491875	P191	0	0	0	0	53	33	24	0	86	21.2953	1	0	0	0	0	0	0	0	1	1
192	1	2023-07-12	00375282	P192	0	0	0	1	51	93	25	1	88		1	1	1	0	0	0	1	1	0	1
193	1	2023-07-20	01072407	P193	0	0	0	1	79	97	22	1	86	17.6327	1	0	0	0	0	0	0	0	0	1
194	1	2023-07-28	06345312	P194	0	0	0	0	43	14	21	0	62	28.434	1	0	1	0	0	0	0	0	0	1
195	1	2023-08-16	10037423	P195	0	0	0	0	38	21	21	0	68	25.763	1	1	0	0	0	0	0	0	0	0
196	1	2023-08-25	10339348	P196	0	0	0	0	44	31	21	0	80	21.3841	0	0	1	0	1	0	0	0	0	1
197	1	2023-09-04	00015274	P197	0	0	0	0	57	22	22	0	71	20.9737	1	0	0	0	0	0	1	1	0	1
198	1	2023-09-15	10332841	P198	0	0	0	0	20	29	21	0	75	29.0625	0	1	0	0	0	0	0	0	0	1
199	1	2023-09-21	00795815	P199	0	0	0	0	38	32	20	0	70	29.0318	1	1	0	0	0	0	0	0	0	1
200	1	2023-10-05	05774424	P200	0	0	0	0	32	21	21	1	86	18.1662	1	0	0	0	0	0	1	0	0	1
201	1	2023-10-10	10394892	P201	0	0	1	1	45	30	20	0	71	25.0762	1	0	0	0	0	0	0	0	0	1
202	1	2023-11-14	10388917	P202	0	0	1	1	30	37	23	0	70	27.8867	1	0	0	0	0	0	0	0	0	1
203	0	2023-11-17	10436597	P203	0	0	1	1	23	11	21	0	75	19.3698	1	0	0	0	0	0	0	0	0	1
204	0	2023-11-27	06251672	P204	0	0	0	0	37	25	20	0	82	26.1719	1	0	0	1	0	0	0	0	0	1
205	1	2023-12-02	10453844	P205	0	0	1	1	52	40	25	1	81		1	0	0	0	0	0	0	0	0	1
206	1	2023-12-05	00105138	P206	0	1	1	1	26	27	23	0	73	25.6549	1	0	0	1	0	0	0	0	0	1
207	1	2023-12-21	00977485	P207	0	0	0	0	33	14	18	0	64	26.2336	0	0	1	0	0	0	1	0	0	1
208	1	2023-12-28	04432095	P208	0	0	0	0	47	36	27	0	69	29.2462	1	1	0	0	1	0	1	0	0	0
209	0	2024-01-18	10499128	P209	0	0	1	1	33	25	26	0	81	28.6587	1	0	0	1	0	0	0	0	0	1
210	1	2024-01-25	06839331	P210	0	0	0	0	53	39	22	0	74	25.7837	1	0	0	0	0	0	1	0	0	1
211	1	2024-02-01	10517638	P211	0	0	0	1	57	95	20	0	76	29.3848	0	1	0	0	0	0	1	0	0	1
212	1	2024-02-22	07248615	P212	0	0	0	0				0	88	19.0311	1	0	1	1	0	0	0	0	0	1
213	1	2024-02-22	10517846	P213	0	1	1	1				0	84	18.6709	0	0	1	1	0	0	1	0	0	1
214	1	2024-03-14	08860886	P214	0	0	0	0				0	70	18.1961	1	0	0	0	0	0	0	0	0	1
215	1	2024-03-26	07239178	P215	0	0	1	1				0	66	21.8724	1	1	0	0	0	0	0	0	0	1
216	1	2024-04-05	06851632	P216	0	0	1	1				1	84	18.6892	1	1	0	0	0	0	0	0	0	1
217	0	2024-04-19	01202922	P217	0	0	0	0				0	77	23.218	0	0	0	0	0	0	0	0	1	1
218	1	2024-04-26	07917145	P218	0	0	1	1				1	58	29.5109	1	0	0	0	0	0	0	0	0	1
219	1	2024-04-29	10558078	P219	0	1	0	1				0	86	28.578	1	0	0	0	1	0	0	0	0	0
220	1	2024-05-31	05411391	P220	0	0	0	0				0	82	32	0	0	0	0	1	0	0	0	1	1
221	1	2024-06-12	10561708	P221	0	0	0	0				0	75	26.1427	1	1	0	0	0	0	0	0	0	1
222	1	2024-07-02	01659056	P222	0	0	0	0				0	76	27.7099	1	0	0	0	1	0	1	0	1	1
223	1	2024-07-19	10570330	P223	0	0	0	0				0	69	23.0078	1	1	0	0	0	0	1	0	0	1
224	1	2024-07-23	03493535	P224	0	0	0	0				0	70	28.2667	1	0	0	0	0	0	0	0	1	1
225	1	2024-09-19	05517665	P225	0	0	0	0				0	90	22.4174	0	0	0	0	0	0	0	0	0	1
226	0	2024-10-29	02962562	P226	0	0	0	0				0	88	25.2174	1	0	0	0	0	0	0	0	0	1
227	1	2024-11-01	10586993	P227	0	0	0	0				0	82	21.2585	1	0	0	0	0	1	1	0	0	1
228	0	2024-11-19	04984105	P228	0	0	0	0				1	85	18.2222	1	1	0	0	0	0	0	0	0	1
229	0	2024-12-10	08528012	P229	1	0	1	1				0	81	23.4019	1	0	0	0	0	1	0	0	0	1
230	0	2024-12-10	10386813	P230	1	0	1	1				0	81	23.2058	1	0	0	0	1	0	0	0	1	1
231	0	2025-01-10	08910701	P231	0	0	0	0				1	72	22.2656	1	0	0	0	0	0	0	0	0	1
232	1	2025-02-07	03404873	P232	0	0	0	0				0	68	24.1889	1	1	0	0	0	0	0	0	1	1
233	1	2025-02-18	02428921	P233	0	0	0	0				0	72	22.0181	0	0	0	0	0	0	0	0	0	1
234	1	2025-02-21	03572908	P234	0	0	0	0				0	70	26.9598	1	0	0	1	0	0	0	0	0	1
235	1	2025-03-14	09240286	P235	0	0	0	0				0	77	24.0882	1	0	0	0	1	1	0	0	0	1
236	1	2025-03-21	03286524	P236	0	0	0	0				0	71	23.7387	1	0	0	0	0	0	0	0	1	1
