# Supplementary material for: Digital Twin and Artificial Intelligence Technologies to Assess the Type IA Endoleak
Source: Bioengineering (Basel). 2025 Dec 19;13(1):1. doi: 10.3390/bioengineering13010001 (PMC12837158; doi:10.3390/bioengineering13010001)
Supplement: Supplementary file 1 [file bioengineering-13-00001-s001.zip › Table S3-PSM characteristics.xlsx]

## Sheet: Sheet1
	Before PSM					After PSM
	Overall	Tradition=1	AI=0	p-value	SMD	Overall	Tradition=1	AI=0	p-value	SMD
Variables	n=236	n=221	n=15			n=60	n=45	n=15
Endoleak = 1 (%)	17 (7.2)	12 (5.4)	5 (33.3)	<0.001	0.754	7 (11.7)	2 (4.4)	5 (33.3)	0.011	0.794
Rupture = 1 (%)	9 (3.8)	9 (4.1)	0 (0.0)	0.920	0.291	1 (1.7)	1 (2.2)	0 (0.0)	1.000	0.213
Neck thrombus = 1 (%)	12 (5.1)	12 (5.4)	0 (0.0)	0.750	0.339	7 (11.7)	7 (15.6)	0 (0.0)	0.246	0.607
Conical = 1 (%)	38 (16.1)	34 (15.4)	4 (26.7)	0.431	0.280	16 (26.7)	12 (26.7)	4 (26.7)	1.000	<0.001
Hostile = 1 (%)	72 (30.5)	64 (29.0)	8 (53.3)	0.090	0.511	32 (53.3)	24 (53.3)	8 (53.3)	1.000	<0.001
Gender = 1 (%)	42 (17.8)	38 (17.2)	4 (26.7)	0.562	0.230	15 (25.0)	11 (24.4)	4 (26.7)	1.000	0.051
Age (mean (SD))	74.84 (8.69)	74.58 (8.65)	78.60 (8.68)	0.083	0.464	78.62 (9.38)	78.62 (9.70)	78.60 (8.68)	0.994	0.002
Age > 60 (%)	175 (96.2)	167 (96.5)	8 (88.9)	0.784	0.297	36 (94.7)	28 (96.6)	8 (88.9)	0.964	0.298
Age > 70 (%)	127 (69.8)	119 (68.8)	8 (88.9)	0.364	0.508	34 (89.5)	26 (89.7)	8 (88.9)	1.000	0.025
Age > 80 (%)	55 (30.2)	50 (28.9)	5 (55.6)	0.185	0.560	21 (55.3)	16 (55.2)	5 (55.6)	1.000	0.008
Neck length (mean (SD))	33.15 (16.69)	32.85 (16.92)	39.00 (10.07)	0.282	0.441	30.67 (15.98)	28.39 (16.64)	39.00 (10.07)	0.077	0.771
Neck length < 10 (%)	16 (8.5)	16 (8.9)	0 (0.0)	0.748	0.442	5 (11.6)	5 (14.7)	0 (0.0)	0.523	0.587
Neck length < 9 (%)	10 (5.3)	10 (5.6)	0 (0.0)	1.000	0.344	4 (9.5)	4 (12.1)	0 (0.0)	0.647	0.525
Neck length < 8 (%)	6 (3.2)	6 (3.4)	0 (0.0)	1.000	0.263	4 (9.5)	4 (12.1)	0 (0.0)	0.647	0.525
Neck length < 7 (%)	4 (2.1)	4 (2.2)	0 (0.0)	1.000	0.214	2 (4.8)	2 (6.1)	0 (0.0)	1.000	0.359
Neck length < 5 (%)	2 (1.1)	2 (1.1)	0 (0.0)	1.000	0.150	0 (0.0)	0 (0.0)	0 (0.0)	-	<0.001
Neck angle (mean (SD))	37.47 (23.71)	36.56 (22.06)	55.44 (43.78)	0.019	0.545	47.56 (28.67)	45.34 (23.30)	55.44 (43.78)	0.357	0.288
Neck angle > 60 (%)	24 (13.2)	20 (11.6)	4 (44.4)	0.019	0.787	13 (34.2)	9 (31.0)	4 (44.4)	0.735	0.279
Neck angle > 70 (%)	18 (9.6)	14 (7.9)	4 (44.4)	0.002	0.915	9 (22.0)	5 (15.6)	4 (44.4)	0.165	0.662
Neck angle > 80 (%)	14 (7.5)	10 (5.6)	4 (44.4)	<0.001	1.003	7 (17.1)	3 (9.4)	4 (44.4)	0.049	0.861
Neck angle > 90 (%)	9 (4.8)	6 (3.4)	3 (33.3)	0.001	0.839	3 (7.3)	0 (0.0)	3 (33.3)	0.008	1.000
Neck angle > 10 (%)	3 (1.6)	1 (0.6)	2 (22.2)	<0.001	0.725	2 (4.9)	0 (0.0)	2 (22.2)	0.063	0.756
Neck diameter (mean (SD))	21.25 (3.28)	21.25 (3.32)	21.22 (2.54)	0.982	0.008	21.71 (4.97)	21.84 (5.48)	21.22 (2.54)	0.745	0.145
Neck diameter > 28 (%)	5 (2.7)	5 (2.8)	0 (0.0)	1.000	0.240	3 (7.3)	3 (9.4)	0 (0.0)	0.818	0.455
Neck diameter > 29 (%)	5 (2.7)	5 (2.8)	0 (0.0)	1.000	0.240	3 (7.3)	3 (9.4)	0 (0.0)	0.818	0.455
Neck diameter > 30 (%)	4 (2.1)	4 (2.2)	0 (0.0)	1.000	0.214	3 (7.3)	3 (9.4)	0 (0.0)	0.818	0.455
Neck diameter > 31 (%)	4 (2.1)	4 (2.2)	0 (0.0)	1.000	0.214	3 (7.3)	3 (9.4)	0 (0.0)	0.818	0.455
Neck diameter > 32 (%)	3 (1.6)	3 (1.7)	0 (0.0)	1.000	0.185	3 (7.3)	3 (9.4)	0 (0.0)	0.818	0.455
